# Supplementary material for: Planting Systems Affect Soil Microbial Communities and Enzymes Activities Differentially under Drought and Phosphorus Addition
Source: Plants (Basel). 2022 Jan 25;11(3):319. doi: 10.3390/plants11030319 (PMC8839870; doi:10.3390/plants11030319)
Supplement: Supplementary file 1 [file plants-11-00319-s001.zip]

Archive with 1 entries (1 files):
- plants-1549976-supplementary.pdf
